# Supplementary material for: Breastfeeding Practices and Associated Factors in Shanghai: A Cross-Sectional Study
Source: Nutrients. 2022 Oct 21;14(20):4429. doi: 10.3390/nu14204429 (PMC9610171; doi:10.3390/nu14204429)
Supplement: Supplementary file 1 [file nutrients-14-04429-s001.zip]

Archive with 1 entries (1 files):
- nutrients-1940619-supplementary.pdf
